# Supplementary material for: FCGR3A: A new biomarker with potential prognostic value for prostate cancer
Source: Front Oncol. 2022 Nov 24;12:1014888. doi: 10.3389/fonc.2022.1014888 (PMC9730230; doi:10.3389/fonc.2022.1014888)
Supplement: Supplementary file 1 [file Table_1.xlsx]

## Sheet: DC-Pro01026
Shaanxi Avera Biotechnology Co. Product Manual DC-Pro01026
Overview	Prostate cancer and prostate tissue combination microarray with pathological grading, Gleason grading, Gleason score, TNM and clinical staging, 40 cases/80 points, replacement PR808
Detailed description	Prostate cancer and prostate tissue combination microarray microarray containing 35 cases of adenocarcinoma, 5 cases of prostate tissue, and one case of two sites
Number of points	80
Number of examples	40
Number of rows	8
Number of columns	10
Point diameter(mm)	1.5
Thickness (µm)	5
Tissue Array Type	Paraffin embedding
Genus	human
Applications	Routine histological procedures include immunohistochemistry (IHC) and in situ hybridization (ISH), which can be found on our technical support page
Cautions	1. Store the product at 4° after receipt and use it within 3 months.
	2. Please bake the slices at 60° for 2 hours prior to the experiment.
	3.Please choose a gentle restoration method to avoid tissue loss.
Organizational Array Information
Serial number	Age	Gender	Organs/Anatomical sites	Pathological diagnosis	TNM	Grade	stage	Organization Type
A1	66	Male	Prostate	Adenocarcinoma	T2N0M0	1	I	Malignant
A2	66	Male	Prostate	Adenocarcinoma	T2N0M0	1	I	Malignant
A3	69	Male	Prostate	Adenocarcinoma	T3N0M0	2	III	Malignant
A4	69	Male	Prostate	Adenocarcinoma	T3N0M0	2	III	Malignant
A5	71	Male	Prostate	Adenocarcinoma	T2N0M0	1	IIB	Malignant
A6	71	Male	Prostate	Adenocarcinoma	T2N0M0	1	IIB	Malignant
A7	60	Male	Prostate	Adenocarcinoma	T3N0M0	2	IIB	Malignant
A8	60	Male	Prostate	Adenocarcinoma	T3N0M0	2	IIB	Malignant
A9	67	Male	Prostate	Adenocarcinoma	T2N0M0	2	I	Malignant
A10	67	Male	Prostate	Adenocarcinoma	T2N0M0	2	I	Malignant
B1	82	Male	Prostate	Adenocarcinoma	-	2	-	Malignant
B2	82	Male	Prostate	Adenocarcinoma	-	2	-	Malignant
B3	74	Male	Prostate	Adenocarcinoma	T2N0M0	2	IIC	Malignant
B4	74	Male	Prostate	Adenocarcinoma	T2N0M0	2	IIC	Malignant
B5	73	Male	Prostate	Adenocarcinoma	T3N0M0	2	III	Malignant
B6	73	Male	Prostate	Adenocarcinoma	T3N0M0	2	III	Malignant
B7	75	Male	Prostate	Adenocarcinoma	T2N0M0	2	I	Malignant
B8	75	Male	Prostate	Adenocarcinoma	T2N0M0	2	I	Malignant
B9	57	Male	Prostate	Adenocarcinoma	T2N0M0	2	IIA	Malignant
B10	57	Male	Prostate	Adenocarcinoma	T2N0M0	2	IIA	Malignant
C1	73	Male	Prostate	Adenocarcinoma	T2N0M0	2	IIA	Malignant
C2	73	Male	Prostate	Adenocarcinoma	T2N0M0	2	IIA	Malignant
C3	64	Male	Prostate	Adenocarcinoma	T2N0M0	3	IIB	Malignant
C4	64	Male	Prostate	Adenocarcinoma	T2N0M0	3	IIB	Malignant
C5	69	Male	Prostate	Adenocarcinoma	T2N0M0	2	IIA	Malignant
C6	69	Male	Prostate	Adenocarcinoma	T2N0M0	2	IIA	Malignant
C7	64	Male	Prostate	Adenocarcinoma	T2N0M0	3	IIA	Malignant
C8	64	Male	Prostate	Adenocarcinoma	T2N0M0	3	IIA	Malignant
C9	64	Male	Prostate	Adenocarcinoma	T2N0M0	3	IIA	Malignant
C10	64	Male	Prostate	Adenocarcinoma	T2N0M0	3	IIA	Malignant
D1	85	Male	Prostate	Adenocarcinoma	-	2	-	Malignant
D2	85	Male	Prostate	Adenocarcinoma	-	2	-	Malignant
D3	62	Male	Prostate	Adenocarcinoma	T3N0M0	3	III	Malignant
D4	62	Male	Prostate	Adenocarcinoma	T3N0M0	3	III	Malignant
D5	65	Male	Prostate	Adenocarcinoma	-	3	-	Malignant
D6	65	Male	Prostate	Adenocarcinoma	-	3	-	Malignant
D7	73	Male	Prostate	Adenocarcinoma	T2N0M0	3	IIA	Malignant
D8	73	Male	Prostate	Adenocarcinoma	T2N0M0	3	IIA	Malignant
D9	76	Male	Prostate	Adenocarcinoma	T2N0M0	2	IIA	Malignant
D10	76	Male	Prostate	Adenocarcinoma	T2N0M0	2	IIA	Malignant
E1	64	Male	Prostate	Adenocarcinoma	T2N0M0	2	IIB	Malignant
E2	64	Male	Prostate	Adenocarcinoma	T2N0M0	2	IIB	Malignant
E3	80	Male	Prostate	Adenocarcinoma	T3N0M0	3	III	Malignant
E4	80	Male	Prostate	Adenocarcinoma	T3N0M0	3	III	Malignant
E5	72	Male	Prostate	Adenocarcinoma	T2N0M0	3	IIB	Malignant
E6	72	Male	Prostate	Adenocarcinoma	T2N0M0	3	IIB	Malignant
E7	62	Male	Prostate	Adenocarcinoma	T2N0M0	3	IIB	Malignant
E8	62	Male	Prostate	Adenocarcinoma	T2N0M0	3	IIB	Malignant
E9	69	Male	Prostate	Adenocarcinoma	-	3	-	Malignant
E10	69	Male	Prostate	Adenocarcinoma	-	3	-	Malignant
F1	69	Male	Prostate	Adenocarcinoma	-	3	-	Malignant
F2	69	Male	Prostate	Adenocarcinoma	-	3	-	Malignant
F3	69	Male	Prostate	Adenocarcinoma	-	3	-	Malignant
F4	69	Male	Prostate	Adenocarcinoma	-	3	-	Malignant
F5	63	Male	Prostate	Adenocarcinoma	-	3	-	Malignant
F6	63	Male	Prostate	Adenocarcinoma	-	3	-	Malignant
F7	73	Male	Prostate	Adenocarcinoma	T3N0M0	3	III	Malignant
F8	73	Male	Prostate	Adenocarcinoma	T3N0M0	3	III	Malignant
F9	60	Male	Prostate	Adenocarcinoma	T2N0M0	3	IIB	Malignant
F10	60	Male	Prostate	Adenocarcinoma	T2N0M0	3	IIB	Malignant
G1	76	Male	Prostate	Adenocarcinoma	T3N0M0	3	III	Malignant
G2	76	Male	Prostate	Adenocarcinoma	T3N0M0	3	III	Malignant
G3	68	Male	Prostate	Adenocarcinoma	T2N0M0	3	IIB	Malignant
G4	68	Male	Prostate	Adenocarcinoma	T2N0M0	3	IIB	Malignant
G5	69	Male	Prostate	Adenocarcinoma	T2N0M0	3	IIB	Malignant
G6	69	Male	Prostate	Adenocarcinoma	T2N0M0	3	IIB	Malignant
G7	87	Male	Prostate	Adenocarcinoma	T2N0M0	3	IIB	Malignant
G8	87	Male	Prostate	Adenocarcinoma	T2N0M0	3	IIB	Malignant
G9	82	Male	Prostate	Adenocarcinoma	T2N0M0	3	IIB	Malignant
G10	82	Male	Prostate	Adenocarcinoma	T2N0M0	-	IIB	Malignant
H1	74	Male	Prostate	Normal prostate tissue	-	-	-	Normal
H2	74	Male	Prostate	Normal prostate tissue	-	-	-	Normal
H3	42	Male	Prostate	Normal prostate tissue	-	-	-	Normal
H4	42	Male	Prostate	Normal prostate tissue	-	-	-	Normal
H5	29	Male	Prostate	Normal prostate tissue	-	-	-	Normal
H6	29	Male	Prostate	Normal prostate tissue	-	-	-	Normal
H7	31	Male	Prostate	Normal prostate tissue	-	-	-	Normal
H8	31	Male	Prostate	Normal prostate tissue	-	-	-	Normal
H9	28	Male	Prostate	Normal prostate tissue	-	-	-	Normal
H10	28	Male	Prostate	Normal prostate tissue	-	-	-	Normal
-	42	Male	Adrenal gland	Pheochromocytoma (tissue marker)	-	-	-	Malignant
Survival/IHC indicators and other information
Pos.	Gleason score	Gleason grade
A1	2+2	1
A2	2+2	1
A3	3+3	1
A4	3+3	1
A5	2+3	1
A6	2+3	1
A7	3+4	3
A8	3+4	3
A9	3+3	1
A10	3+3	1
B1	4+3	3
B2	4+3	3
B3	3+3	1
B4	3+3	1
B5	3+4	2
B6	3+4	2
B7	3+4	2
B8	3+4	2
B9	3+4	2
B10	3+4	2
C1	3+4	2
C2	3+4	2
C3	3+5	4
C4	3+5	4
C5	4+3	3
C6	4+3	3
C7	3+5	4
C8	3+5	4
C9	4+4	4
C10	4+4	4
D1	3+3	1
D2	3+3	1
D3	4+4	4
D4	4+4	4
D5	4+4	4
D6	4+4	4
D7	4+5	5
D8	4+5	5
D9	3+3	1
D10	3+3	1
E1	4+3	3
E2	4+3	3
E3	4+4	4
E4	4+4	4
E5	4+4	4
E6	4+4	4
E7	5+5	5
E8	5+5	5
E9	4+4	4
E10	4+4	4
F1	5+5	5
F2	5+5	5
F3	5+4	5
F4	5+4	5
F5	5+4	5
F6	5+4	5
F7	5+5	5
F8	5+5	5
F9	5+5	5
F10	5+5	5
G1	5+5	5
G2	5+5	5
G3	5+5	5
G4	5+5	5
G5	5+4	5
G6	5+4	5
G7	5+5	5
G8	5+5	5
G9	5+4	5
G10	5+4	5
H1	-	-
H2	-	-
H3	-	-
H4	-	-
H5	-	-
H6	-	-
H7	-	-
H8	-	-
H9	-	-
H10	-	-
-
